# Supplementary material for: Female Aging Affects Coilin Pattern in Mouse Cumulus Cells
Source: J Dev Biol. 2026 Jan 15;14(1):6. doi: 10.3390/jdb14010006 (PMC12821526; doi:10.3390/jdb14010006)
Supplement: Supplementary file 1 [file jdb-14-00006-s001.zip]

Archive with 1 entries (1 files):
- jdb-4042570-supplementary.pdf
